# Supplementary material for: Photoinitiated Cationic Ring-Opening Polymerization of Octamethylcyclotetrasiloxane
Source: Molecules. 2023 Jan 29;28(3):1299. doi: 10.3390/molecules28031299 (PMC9919424; doi:10.3390/molecules28031299)
Supplement: Supplementary file 1 [file molecules-28-01299-s001.zip]

Archive with 1 entries (1 files):
- molecules-2131362-supplementary.pdf
